# Supplementary material for: Acquisition of epithelial-mesenchymal transition phenotype in the tamoxifen-resistant breast cancer cell: a new role for G protein-coupled estrogen receptor in mediating tamoxifen resistance through cancer-associated fibroblast-derived fibronectin and β1-integrin signaling pathway in tumor cells
Source: Breast Cancer Res. 2015 May 21;17(1):69. doi: 10.1186/s13058-015-0579-y (PMC4453053; doi:10.1186/s13058-015-0579-y)
Supplement: Additional file 3: Table S2. — List of 60 target genes of GPER. The target genes were picked out through cDNA microarray analysis (unpublished data) according to the rigorous screening criteria: at least two-fold increase in MCF-7R cells compared with MCF-7 cells, at least 1.25-fold induction by TAM, at least 1.5-fold induction by G1, and at least 50% suppression of TAM effect by G15 in MCF-7R cells. [file 13058_2015_579_MOESM3_ESM.xlsx]

## Sheet: 60 target genes
GeneName	GeneSymbol	MCF-7R Ctrl VS MCF-7 Ctrl foldchange	MCF-7R TAM VS MCF-7R Ctrl foldchange	MCF-7R G1 VS MCF-7R Ctrl foldchange	MCF-7R G15+TAM VS MCF-7R TAM foldchange	Genbank Accession
ATP-binding cassette, sub-family G (WHITE), member 2	ABCG2	27.5066	2.14491	1.9505	0.356963	NM_004827
acyl-CoA synthetase long-chain family member 1	ACSL1	2.47018	1.75043	1.72702	0.49146	NM_001995
ADAM metallopeptidase domain 23	ADAM23	2.48184	1.99437	1.57567	0.421771	NM_003812
ADAM metallopeptidase domain 9	ADAM9	2.38725	1.37433	1.74247	0.296	NM_003816
adenosine deaminase, tRNA-specific 2	ADAT2	6.64435	1.99689	1.6959	0.244097	NM_182503
amphiregulin	AREG	2.69788	5.36464	17.1902	0.408094	NM_001657
Rho GTPase activating protein 21	ARHGAP21	2.0507	1.60235	2.16052	0.228056	NM_020824
ADP-ribosylation factor-like 14	ARL14	21.1063	1.27826	1.66673	0.348248	NM_025047
aspartate beta-hydroxylase	ASPH	3.13135	3.19829	5.05133	0.323783	NM_032466
ATPase, class VI, type 11C	ATP11C	2.28501	1.39201	2.11112	0.252476	NM_001010986
UDP-Gal:betaGlcNAc beta 1,4- galactosyltransferase, polypeptide 4	B4GALT4	5.57644	2.11798	1.70647	0.31671	NM_212543
bromodomain and WD repeat domain containing 3	BRWD3	4.95163	2.03276	2.32215	0.266177	NM_153252
bromodomain and WD repeat domain containing 3	BRWD3	2.31376	1.54803	2.43358	0.0919993	NM_153252
betacellulin	BTC	18.9653	1.49181	2.03189	0.469419	NM_001729
core 1 synthase, glycoprotein-N-acetylgalactosamine 3-beta-galactosyltransferase, 1	C1GALT1	11.2741	1.42255	1.70475	0.427949	NM_020156
coiled-coil domain containing 47	CCDC47	2.07953	1.64129	1.77077	0.259692	NM_020198
coiled-coil domain containing 47	CCDC47	2.16287	1.75384	1.87398	0.334188	NM_020198
CXADR-like membrane protein	CLMP	5.25051	2.20248	3.18123	0.352151	NM_024769
catenin (cadherin-associated protein), alpha-like 1	CTNNAL1	2.1162	3.71393	3.41188	0.30116	NM_003798
DnaJ (Hsp40) homolog, subfamily B, member 4	DNAJB4	9.79909	1.78115	2.07908	0.466262	NM_007034
dedicator of cytokinesis 5	DOCK5	5.03687	1.77662	2.14994	0.18849	NM_024940
ERO1-like (S. cerevisiae)	ERO1L	3.15328	1.27148	1.79925	0.249159	NM_014584
family with sequence similarity 169, member A	FAM169A	2.55142	1.91434	1.9011	0.194682	NM_015566
hypothetical protein FLJ36031	FLJ36031	2.77516	2.27427	3.11566	0.344012	NM_175884
fyn-related kinase	FRK	3.72312	1.25764	2.03158	0.176973	NM_002031
glucoside xylosyltransferase 1	GXYLT1	2.69946	1.4414	1.58015	0.499637	NM_173601
hect domain and RLD 4	HERC4	2.5041	1.6223	1.65627	0.285704	NM_022079
heparan sulfate 6-O-sulfotransferase 2	HS6ST2	9.31774	1.50567	2.19943	0.41313	NM_001077188
interleukin 6 signal transducer (gp130, oncostatin M receptor)	IL6ST	2.51039	1.83903	2.20041	0.190937	NM_002184
inturned planar cell polarity effector homolog (Drosophila)	INTU	3.54384	1.56255	2.51198	0.414697	NM_015693
integrin, alpha 2 (CD49B, alpha 2 subunit of VLA-2 receptor)	ITGA2	3.97358	1.26289	1.93558	0.211112	NM_002203
integrin, alpha 6	ITGA6	2.28063	1.97197	2.80382	0.342359	NM_000210
integrin, beta 1 (fibronectin receptor, beta polypeptide, antigen CD29 includes MDF2, MSK12)	ITGB1	2.55575	1.54102	2.07782	0.258095	NM_133376
integrin, beta 1 (fibronectin receptor, beta polypeptide, antigen CD29 includes MDF2, MSK12)	ITGB1	2.57257	1.25757	1.88811	0.255903	NM_002211
JAZF zinc finger 1	JAZF1	2.36718	1.87348	2.90921	0.0836426	NM_175061
laminin, alpha 3	LAMA3	6.15783	1.5995	2.11849	0.415313	NM_198129
laminin, alpha 3	LAMA3	5.83121	1.73914	3.05115	0.138362	NM_198129
lectin, galactoside-binding, soluble, 8	LGALS8	2.32609	1.29466	1.57727	0.47924	NM_006499
leishmanolysin-like (metallopeptidase M8 family)	LMLN	2.27778	1.78126	2.23893	0.405081	NM_001136049
LIM domain 7	LMO7	2.0963	1.50711	2.15953	0.371651	NM_005358
LIM domain 7	LMO7	2.28094	1.32873	1.95864	0.399264	NM_005358
muscleblind-like 2 (Drosophila)	MBNL2	3.50905	1.25023	1.5524	0.269208	NM_144778
muscleblind-like 2 (Drosophila)	MBNL2	2.82865	1.49098	1.73285	0.241068	NM_144778
malic enzyme 1, NADP(+)-dependent, cytosolic	ME1	2.30016	2.55202	3.05778	0.44928	NM_002395
meiosis-specific nuclear structural 1	MNS1	2.69246	5.59806	3.03886	0.323526	NM_018365
myotubularin related protein 2	MTMR2	2.24915	2.46026	2.69207	0.404716	NM_201278
nuclear transcription factor, X-box binding-like 1	NFXL1	2.61471	1.61869	1.94662	0.39648	NM_152995
nucleoporin 43kDa	NUP43	2.28821	1.63269	1.50652	0.475583	NM_198887
oncostatin M receptor	OSMR	2.72285	1.83295	2.64474	0.442408	NM_003999
pyruvate dehydrogenase kinase, isozyme 1	PDK1	2.52864	1.73614	2.67276	0.45581	NM_002610
pleckstrin homology-like domain, family A, member 1	PHLDA1	4.33405	1.46752	2.82735	0.372839	NM_007350
pleckstrin homology-like domain, family A, member 1	PHLDA1	2.72832	2.7524	5.51654	0.280502	NM_007350
protein kinase, cAMP-dependent, catalytic, beta	PRKACB	2.3107	2.15036	1.783	0.340712	NM_002731
protein kinase D3	PRKD3	2.15744	1.5851	2.15567	0.155257	NM_005813
protein kinase D3	PRKD3	3.95833	1.9348	2.12665	0.243104	NM_005813
prion protein	PRNP	4.6127	1.25605	1.51316	0.397322	NM_000311
ribosomal RNA processing 15 homolog (S. cerevisiae)	RRP15	2.06217	2.27459	2.44181	0.365238	NM_016052
sex comb on midleg-like 1 (Drosophila)	SCML1	2.30861	1.78902	1.93386	0.306028	NM_001037540
solute carrier family 36 (proton/amino acid symporter), member 4	SLC36A4	5.15364	2.78063	2.15147	0.498717	NM_152313
solute carrier family 7 (anionic amino acid transporter light chain, xc- system), member 11	SLC7A11	2.04475	6.47185	24.9862	0.204736	NM_014331
transferrin receptor (p90, CD71)	TFRC	3.34531	2.07572	2.02048	0.147169	NM_003234
tetratricopeptide repeat domain 26	TTC26	2.12467	3.742	4.3935	0.459034	NM_024926
tubulin tyrosine ligase-like family, member 7	TTLL7	4.12285	2.43916	2.99565	0.428335	NM_024686
tubulin tyrosine ligase-like family, member 7	TTLL7	5.10277	2.92073	3.62751	0.301606	NM_024686
zinc finger CCCH-type containing 12C	ZC3H12C	5.27141	1.75269	1.81554	0.101268	NM_033390
zinc finger protein 229	ZNF229	3.14551	1.8793	2.17827	0.299189	NM_014518
zinc finger protein 286A	ZNF286A	2.22998	1.29793	1.73315	0.192178	NM_020652
zinc finger protein 829	ZNF829	2.33375	1.30428	1.67014	0.14057	NM_001037232
zinc finger protein 93	ZNF93	2.02736	1.35338	1.52624	0.281093	NM_031218
